# Supplementary material for: Violence risk and mental disorders (VIORMED-2): A prospective multicenter study in Italy
Source: PLoS One. 2019 Apr 16;14(4):e0214924. doi: 10.1371/journal.pone.0214924 (PMC6467378; doi:10.1371/journal.pone.0214924)
Supplement: S1 File — (XLSX) [file pone.0214924.s007.xlsx]

## Sheet: Foglio1
SP3aGruppoAppartenenza	SP5Età	SP6Sesso	SP27Hacontattifrequentiossiaalmenoduevoltealmesedipersonaconfami	SP30Quantotempopassasenzafarnulla	SP34Capacitàdicollaborazionenelloscorsoannoaderenzaaltrattamento	SP36Durataapprossimativainannideldisturbomentale	SP37Etàalprimocontattoconiservizipsichiatricipubblici	SP41NumerodiTSOnotinellavita	SP42Negliultimi12mesiconchefrequenzasièrecatoinCPS	SP44Diagnosipsichiatricaprimaria	SP47Trattamentopsicofarmacologico	SP49aSostanzeutilizzatenelcorsodegliultimi12mesiaSedativiipnotic	SP49bSostanzeutilizzatenelcorsodegliultimi12mesiBenzodiazepinees	SP49cSostanzeutilizzatenelcorsodegliultimi12mesiCannabismarijuan	SP49dSostanzeutilizzatenelcorsodegliultimi12mesiSostanzestimolan	SP49eSostanzeutilizzatenelcorsodegliultimi12mesiSostanzeoppioidi	SP49fSostanzeutilizzatenelcorsodegliultimi12mesiSostanzeallucino	SP49gSostanzeutilizzatenelcorsodegliultimi12mesiAlcool	SP49iSostanzeutilizzatenelcorsodegliultimi12mesiTabacconumeromed	SP50aSostanzeutilizzatenelcorsodellavitaesclusolultimoannoindaga	SP50bSostanzeutilizzatenelcorsodellavitaBenzodiazepineescluseque	SP50cSostanzeutilizzatenelcorsodellavitaCannabismarijuanahashish	SP50dSostanzeutilizzatenelcorsodellavitadSostanzestimolanticocai	SP50eSostanzeutilizzatenelcorsodellavitaSostanzeoppioidi	SP50fSostanzeutilizzatenelcorsodellavitaSostanzeallucinogene	SP50gSostanzeutilizzatenelcorsodellavitaAlcool	SP59Infamigliacisonomaistatiepisodidiviolenzafisicadiqualsiasiti	@1BPRSprSomaticaT0	@2BPRSansiaT0	@3BPRSdepressioneT0	@4BPRSrischioSuicidioT0	@5BPRScolpaT0	@6BPRSostilitàT0	@7BPRSelevTonoUmoreT0	@8BPRSgrandiositàT0	@9BPRSsospettositàT0	@10BPRSallucinazioniT0	@11BPRSpensInsolitoT0	@12BPRScompBizzarroT0	@13BPRStrascuratezzaT0	@14BPRSdisorientamentoT0	@15BPRSdisorgConcettualeT0	@16BPRSappiattAffettivoT0	@17BPRSisolamentoEmotT0	@18BPRSrallentamentoMotT0	@19BPRStensioneMotT0	@20BPRSnoCooperazT0	@21BPRSeccitamentoT0	@22BPRSdistraibilitàT0
1	55	1	1	1	1	20	37	2	3	1	2	1	1	1	1	1	1	1	0	1	1	4	2	4	2	2	2	3	1	1	1	1	1	1	1	1	1	2	2	3	1	2	2	2	2	2	1	1	1
1	53	1	1	1	1	35	20	2	4	10	2	1	1	1	1	1	1	2	40	1	1	1	5	1	1	3	9999	5	3	2	1	3	1	1	1	2	1	1	2	1	1	2	3	2	2	2	1	1	2
2	53	1	1	1	1	30	24	2	2	1	2	1	1	1	1	1	1	1	15	1	1	1	1	1	1	2	2	3	4	1	1	1	1	1	2	1	1	2	3	3	1	3	3	3	3	3	1	1	2
1	48	1	2	2	2	20	27	1	2	10	2	1	1	1	1	1	1	1	4	1	1	1	1	1	1	1	2	4	3	2	2	1	1	1	3	1	1	1	1	1	1	1	4	5	1	1	1	1	1
1	45	1	1	2	2	15	32	2	1	1	2	1	1	1	1	1	1	4	20	1	1	1	1	1	1	5	9999	1	4	4	1	3	3	1	1	1	1	1	1	3	3	1	1	1	1	3	3	1	3
2	43	1	1	1	1	15	15	1	1	1	2	1	1	1	1	1	1	2	0	1	1	1	1	1	1	2	2	1	2	1	1	1	2	1	1	1	1	1	2	1	1	2	1	1	1	1	1	1	1
2	42	1	2	2	1	11	31	1	3	6	2	1	1	1	1	1	1	1	0	1	1	1	1	1	1	1	2	1	1	1	1	1	2	1	1	2	1	1	1	1	1	1	2	2	1	1	1	1	1
2	41	1	2	1	1	23	28	2	3	1	2	1	1	1	1	1	1	1	10	1	1	2	1	1	1	3	2	1	3	1	1	2	1	1	1	1	1	3	2	2	1	2	2	2	1	1	1	1	4
1	40	1	1	1	2	13	27	1	1	10	2	1	1	1	1	1	1	4	0	1	1	2	1	1	1	5	1	2	4	4	3	1	4	1	1	4	2	3	3	4	2	3	1	2	1	2	4	1	1
1	39	1	1	3	1	20	19	2	2	1	2	1	1	1	1	1	1	1	30	3	1	4	3	1	1	3	2	1	1	1	1	1	1	1	1	1	1	1	2	1	1	1	1	2	1	1	1	1	1
1	40	1	1	1	1	15	25	2	2	1	2	1	1	1	1	1	1	1	0	1	1	4	4	1	1	2	2	1	1	1	1	1	1	2	2	1	1	1	1	1	1	1	2	1	1	1	1	1	1
2	37	1	2	1	1	12	25	1	2	1	2	1	1	1	1	1	1	1	0	1	1	1	1	1	1	1	2	1	4	3	1	1	1	2	2	1	1	2	1	1	1	1	1	1	1	1	1	1	1
1	37	1	1	1	2	15	21	1	2	8	2	1	1	1	1	1	1	1	0	1	1	1	1	1	1	2	2	1	2	2	1	2	4	1	4	2	1	1	1	1	1	1	1	1	1	2	1	1	1
1	35	1	1	1	1	7	29	1	1	1	2	1	1	1	1	1	1	1	0	1	1	3	1	1	1	2	2	1	2	2	1	2	1	1	1	3	1	1	1	1	1	1	2	1	1	3	1	1	1
1	35	1	1	2	1	20	19	2	2	1	2	1	1	1	1	1	1	2	1	1	1	1	1	1	1	1	1	3	3	3	2	1	1	2	3	2	2	4	3	4	1	3	2	3	3	1	1	1	1
1	33	1	1	1	1	14	19	2	2	1	2	1	1	1	1	1	1	1	0	1	1	1	1	1	1	2	2	2	3	1	1	1	1	1	1	1	3	5	3	1	1	3	1	1	1	1	1	1	1
2	33	1	2	1	1	17	21	2	2	7	2	1	1	1	1	1	1	2	15	1	1	4	1	2	1	3	1	2	5	4	3	2	1	1	1	2	1	3	2	2	1	1	1	1	1	3	2	1	3
2	32	1	2	1	1	7	27	1	2	1	2	1	1	1	1	1	1	1	0	1	1	1	1	1	1	1	1	1	1	1	1	1	1	1	1	1	1	1	1	1	1	1	1	1	1	1	1	1	1
2	30	1	1	1	1	7	23	2	2	1	2	1	1	1	1	1	1	3	15	1	1	2	2	1	1	3	1	2	4	3	1	2	2	1	1	1	1	2	2	1	1	1	2	3	1	3	3	1	1
2	25	1	1	1	1	19	18	1	4	10	1	1	1	1	1	1	1	2	0	1	1	1	1	1	1	2	2	1	1	1	1	1	1	1	1	1	1	1	1	1	1	1	1	1	1	1	1	1	1
2	54	2	1	1	1	18	28	1	2	1	2	1	1	1	1	1	1	1	0	1	1	1	1	1	1	1	2	2	4	1	1	1	1	1	1	2	1	5	1	3	1	1	3	3	1	1	1	1	1
2	44	2	1	1	1	14	30	2	3	1	2	1	1	1	1	1	1	1	0	1	1	1	1	1	1	1	1	2	3	3	1	4	3	1	1	3	1	1	1	1	1	1	1	1	1	1	2	1	1
2	40	2	2	1	1	20	16	2	1	10	2	1	1	1	1	1	1	1	20	1	1	2	1	1	1	2	2	2	3	2	1	2	4	3	4	2	1	1	4	1	1	1	1	1	1	2	2	3	1
1	55	1	1	1	1	38	17	4	1	1	2	1	1	1	1	1	1	1	0	1	1	2	1	1	1	1	1	4	4	2	1	1	2	1	3	4	1	2	3	1	1	1	4	4	1	1	1	1	1
2	51	1	1	1	1	23	28	1	1	10	2	1	1	1	1	1	1	2	20	1	1	1	1	1	1	5	2	1	1	3	1	1	3	1	4	1	1	1	1	1	1	1	4	4	1	1	4	1	1
1	50	1	2	2	2	14	36	1	2	10	2	1	1	1	1	1	1	1	30	1	1	5	5	1	5	5	2	3	3	3	1	3	3	1	1	3	1	3	1	3	1	1	1	3	1	3	3	1	4
1	39	1	1	1	1	1	39	1	2	7	2	1	1	1	1	1	1	2	0	1	1	1	1	1	1	2	1	1	4	4	1	5	2	1	1	2	1	1	1	1	1	1	1	1	1	2	1	1	1
1	43	1	1	1	2	17	29	2	3	1	2	1	1	1	1	1	1	2	0	1	1	1	1	1	1	2	2	1	1	1	1	1	3	4	4	4	2	1	1	1	1	1	4	3	1	2	3	1	1
1	44	1	1	2	2	13	30	4	3	10	2	1	1	1	1	1	1	4	0	1	2	9999	9999	1	1	4	1	1	3	2	4	1	4	1	1	1	1	1	4	4	1	4	4	1	1	1	4	1	4
2	41	1	1	1	1	20	12	1	3	6	2	1	1	1	1	1	1	2	40	1	5	3	2	3	2	4	2	2	3	1	1	1	1	1	3	2	1	1	1	1	1	1	1	1	1	1	1	1	1
2	42	1	1	1	1	1	41	1	1	7	2	1	1	1	1	1	1	2	0	1	1	1	1	1	1	2	2	2	4	0	0	0	3	2	3	1	1	1	1	1	1	1	1	3	1	1	1	1	2
1	41	1	1	1	1	5	36	1	2	10	1	1	1	1	1	1	1	1	0	1	1	1	1	1	1	1	2	1	4	4	1	1	5	4	4	4	1	1	1	1	1	1	1	3	1	2	3	3	3
1	32	2	1	1	1	2	31	1	1	10	2	1	1	1	2	1	1	2	0	1	1	1	2	1	1	2	2	5	4	4	1	4	2	2	1	2	1	1	1	1	1	2	1	1	1	2	1	3	3
1	67	1	1	2	2	32	36	2	2	6	2	1	1	1	1	1	1	2	0	1	1	1	1	1	1	2	2	1	1	1	1	1	4	4	4	6	1	6	5	2	1	1	2	3	1	1	1	1	1
2	64	1	2	2	1	15	49	2	2	1	2	1	1	1	1	1	1	1	0	1	1	1	1	1	1	1	2	2	1	2	1	1	1	1	1	2	1	1	1	1	1	1	1	2	1	1	1	1	1
1	55	1	2	2	4	25	30	2	2	1	2	1	1	1	1	1	1	1	0	1	1	1	1	1	1	1	1	1	1	1	1	1	2	2	1	1	1	1	1	1	1	1	1	1	1	1	1	1	1
2	52	1	1	1	1	20	26	2	2	1	2	1	1	1	1	1	1	1	0	1	1	1	1	1	1	1	2	2	1	1	1	4	1	1	1	1	1	4	3	3	1	2	1	1	1	1	1	1	3
1	51	1	1	1	1	20	11	3	2	6	2	1	1	1	1	1	1	1	0	1	1	1	1	1	1	1	1	3	2	1	1	1	1	1	1	1	1	1	1	1	1	1	1	3	3	2	1	1	1
2	51	1	1	2	1	24	27	2	2	1	2	1	1	1	1	1	1	1	0	1	1	4	1	1	1	3	2	1	1	1	1	1	1	1	1	1	1	2	2	2	1	1	4	5	4	1	1	1	1
1	47	1	1	2	1	20	30	2	3	8	2	1	1	1	1	1	1	1	0	1	1	1	1	1	1	1	2	3	5	4	1	4	2	1	1	1	1	1	1	3	1	1	1	1	1	1	1	1	1
2	43	1	1	1	1	20	23	1	2	10	2	1	1	1	1	1	1	1	0	1	1	1	1	1	1	4	2	4	4	3	1	5	1	1	1	3	1	3	1	2	1	2	4	2	2	2	2	1	2
1	41	1	1	1	4	2	40	1	2	10	2	1	1	1	3	1	1	2	20	1	1	1	4	1	1	2	1	4	1	1	1	1	4	1	1	4	1	1	1	1	1	1	1	1	1	3	4	1	1
1	42	1	1	2	3	1	42	1	2	10	1	1	1	1	1	1	1	1	20	1	1	3	2	1	1	1	1	1	2	1	1	1	4	1	1	3	1	1	1	1	1	1	1	1	1	1	1	1	1
2	42	1	1	1	1	10	26	2	1	10	2	2	1	2	1	1	1	2	3	1	1	2	1	1	2	2	2	4	3	2	1	2	3	2	3	3	1	4	4	1	1	3	1	1	1	3	2	3	3
1	41	1	2	2	1	20	20	2	1	6	2	1	1	1	1	1	1	1	1	1	1	1	1	1	1	3	1	2	4	1	1	3	4	3	3	1	1	1	1	1	1	1	1	1	1	1	1	3	2
2	31	1	1	1	1	10	22	1	1	10	1	1	1	4	1	1	1	2	0	1	1	4	1	1	1	2	2	3	2	1	1	2	2	2	2	1	1	3	3	1	1	4	3	3	1	3	2	1	3
2	31	1	1	1	2	6	25	2	2	6	2	1	1	4	2	1	1	2	20	1	1	4	2	1	1	3	2	2	3	1	1	1	1	4	4	1	1	1	1	1	1	1	1	1	1	2	2	4	3
2	30	1	2	2	2	20	26	2	2	1	2	1	1	1	1	1	1	2	0	1	1	1	1	1	1	2	2	6	4	3	1	1	4	1	3	3	1	4	3	2	1	3	5	4	3	1	3	1	1
2	21	1	1	1	3	2	19	1	2	10	2	1	1	1	1	1	1	2	20	1	1	2	1	1	1	2	2	1	1	1	1	1	3	1	4	2	1	2	5	4	1	2	1	3	2	1	3	1	1
1	19	1	1	1	1	1	19	1	2	8	2	1	1	1	1	1	1	2	20	1	1	2	1	1	1	2	2	3	4	1	1	1	2	1	3	3	1	1	2	1	1	1	1	4	1	4	1	1	1
1	51	1	1	1	1	16	35	1	3	1	2	1	1	3	1	1	1	3	0	1	1	3	1	1	1	3	2	1	2	1	1	1	3	1	1	3	1	2	1	1	1	1	1	1	1	1	1	1	1
1	64	1	9999	9999	9999	24	40	9999	2	1	2	1	1	1	1	1	1	1	0	1	1	1	1	1	1	1	2	6	5	3	1	1	4	1	1	6	1	6	1	2	1	1	5	5	4	4	1	1	1
1	56	1	9999	1	1	12	42	1	2	10	2	1	1	1	1	1	1	1	0	1	1	1	1	1	1	1	9999	2	3	2	1	1	3	1	3	6	1	1	1	1	1	1	1	1	1	3	2	1	2
1	51	1	1	1	1	20	20	3	2	1	2	1	1	1	1	1	1	1	0	1	1	1	1	1	1	1	1	2	1	1	1	1	2	1	1	2	1	1	1	1	1	1	1	1	1	1	1	1	1
2	51	1	1	1	1	27	28	1	3	1	2	1	1	1	1	1	1	4	0	1	1	1	1	1	1	4	2	5	1	1	1	1	1	1	1	5	4	4	1	1	1	1	2	1	1	1	1	1	1
1	49	1	9999	1	1	29	22	9999	1	1	2	1	1	1	1	1	1	1	0	1	1	1	1	1	1	1	9999	2	4	1	1	2	2	1	1	3	1	3	3	3	1	1	1	1	1	3	1	1	3
1	49	1	1	2	1	8	42	1	4	10	2	1	1	1	1	1	1	1	0	1	1	1	1	1	1	1	9999	2	3	2	2	2	1	1	3	1	1	1	2	2	2	2	3	3	3	2	2	1	3
2	49	1	9999	9999	9999	29	20	1	3	7	2	1	1	1	1	1	1	1	0	1	1	5	1	5	1	1	2	1	2	2	1	2	1	1	1	1	1	1	1	2	1	1	2	2	2	2	2	1	2
1	45	1	1	2	9999	20	20	2	2	1	2	1	1	1	1	1	1	1	0	1	1	1	1	1	1	1	2	0	2	2	1	1	2	1	1	1	1	1	1	4	1	1	2	4	1	2	2	1	3
1	43	1	2	3	3	11	11	1	1	10	2	1	1	4	1	1	1	1	10	1	1	4	4	4	2	2	1	4	3	3	2	1	1	1	1	1	1	1	1	4	1	1	4	1	3	1	1	1	1
2	42	1	1	3	1	13	30	2	1	6	2	1	1	1	1	1	1	1	0	1	1	1	1	1	1	1	9999	2	2	2	1	2	1	1	1	1	1	1	1	1	1	1	1	1	1	1	1	1	1
1	41	1	1	2	1	38	39	1	2	1	2	1	1	1	2	1	1	1	0	1	1	5	5	1	5	5	1	2	1	1	1	1	2	2	3	2	1	1	1	1	1	1	1	1	1	1	2	2	1
2	41	1	1	1	1	10	37	2	3	1	2	1	1	2	1	1	1	1	0	1	1	2	1	1	1	1	2	0	1	1	1	1	1	1	1	1	1	1	1	1	1	1	1	2	1	1	1	1	1
1	40	1	1	3	1	10	33	1	4	4	9999	1	1	1	1	1	1	4	9999	1	1	1	1	1	1	4	9999	3	4	4	1	3	3	1	1	1	1	1	1	1	1	1	1	1	1	1	4	1	1
2	39	1	1	1	1	9	30	2	1	1	2	1	1	1	1	1	1	1	0	1	1	1	1	1	1	1	2	1	3	3	1	1	3	1	1	3	1	2	1	1	1	1	2	2	1	1	1	1	1
2	37	1	2	1	1	11	26	1	2	1	2	1	1	1	1	1	1	1	0	9999	9999	9999	9999	9999	9999	9999	9999	1	4	1	1	1	1	1	1	3	1	3	2	1	1	1	1	3	1	1	1	1	1
2	37	1	1	1	1	19	25	2	2	10	2	1	1	2	1	1	1	1	0	1	1	3	3	1	1	3	9999	2	1	1	1	1	1	2	2	1	1	1	1	3	1	1	1	1	1	2	2	2	2
2	58	2	2	1	1	20	49	1	3	1	2	1	1	1	1	1	1	1	0	1	1	1	1	1	1	1	9999	2	3	2	1	2	1	1	1	2	1	1	1	3	1	1	2	2	2	2	2	1	2
2	55	2	9999	9999	9999	36	46	1	3	10	2	1	1	1	3	1	1	1	0	1	1	1	3	1	1	1	2	3	3	3	1	1	1	1	1	2	1	1	1	2	1	1	1	1	1	1	1	1	1
2	52	2	1	2	1	52	18	1	4	10	2	1	1	1	1	1	1	1	0	1	1	1	1	1	1	1	2	1	1	2	1	2	1	1	1	1	1	1	1	1	1	1	1	1	1	1	1	1	1
2	49	2	1	1	1	28	19	1	2	6	2	1	1	1	1	1	1	2	0	1	1	1	1	1	1	2	2	2	2	1	1	2	1	1	1	1	1	1	1	1	1	1	1	1	1	1	1	2	1
1	48	2	1	2	2	20	44	1	2	10	1	1	1	1	1	1	1	3	0	1	1	1	1	1	1	3	1	4	4	1	2	1	1	1	1	1	1	1	1	2	1	1	1	2	2	1	2	1	2
2	48	2	1	1	1	20	23	1	2	10	2	1	1	1	1	1	1	1	0	1	1	1	1	1	1	1	1	1	3	1	1	3	1	1	1	1	3	1	1	3	1	1	1	1	1	1	1	1	1
2	49	2	1	1	1	20	20	1	1	1	2	1	1	1	1	1	1	1	0	1	1	1	1	1	1	1	9999	0	3	2	1	1	3	1	1	1	4	4	1	1	1	1	1	1	1	1	1	1	1
2	49	2	1	2	1	10	39	2	2	1	2	1	1	1	1	1	1	1	0	1	1	1	1	1	1	1	2	1	4	3	1	4	5	1	1	1	1	4	4	1	1	3	4	1	1	1	4	1	1
1	46	2	1	3	1	10	16	2	1	1	2	1	1	1	1	1	1	1	0	1	1	1	1	1	1	1	1	1	2	2	1	1	3	1	1	4	1	3	1	2	1	1	1	1	2	1	1	1	1
2	28	2	1	1	1	10	22	1	3	10	2	1	1	1	1	1	1	1	0	1	1	3	3	1	1	1	1	1	4	1	1	1	3	1	1	1	1	1	1	1	1	1	1	1	1	3	1	1	1
1	24	2	9999	9999	9999	3	12	1	3	10	2	1	1	1	1	1	1	1	0	1	1	1	1	1	1	1	1	0	1	1	1	2	1	1	1	1	1	1	1	1	1	1	1	1	1	1	1	1	1
1	52	1	1	1	9999	13	49	2	3	10	2	1	1	1	1	1	1	1	5	1	1	1	1	1	1	1	1	1	3	3	1	1	4	1	2	1	1	1	1	1	1	1	1	2	1	4	1	1	1
1	50	1	1	1	1	9	42	1	2	1	1	4	1	1	1	1	1	1	20	1	1	1	1	1	1	1	1	1	1	1	4	1	1	1	1	3	0	3	1	1	1	3	1	1	1	1	1	1	1
2	46	1	1	1	1	25	22	2	1	1	2	1	1	1	1	1	1	1	40	1	1	1	1	1	1	2	2	2	4	3	1	2	1	1	1	2	1	2	1	2	1	1	1	1	2	1	1	1	1
1	45	1	1	3	9999	9	36	1	1	1	2	1	1	1	1	1	1	2	20	1	1	1	1	1	1	3	2	3	4	2	1	1	3	1	1	3	1	2	2	4	1	2	3	3	4	4	2	1	1
2	44	1	1	1	1	25	20	2	2	1	2	1	1	1	1	1	1	2	0	1	1	1	1	1	1	2	2	1	0	0	0	0	2	2	2	2	0	2	2	0	0	0	0	0	0	0	0	0	0
2	38	1	1	1	1	15	24	2	2	1	2	1	1	1	1	1	1	1	10	1	1	1	1	1	1	1	9999	1	1	1	1	1	1	1	1	1	1	2	3	1	1	1	1	1	1	1	1	1	1
1	35	1	1	1	9999	1	34	2	1	1	2	1	1	1	1	1	1	2	0	1	1	1	1	1	1	2	9999	4	2	2	1	1	1	4	4	1	1	6	3	1	1	3	1	3	1	1	1	2	1
1	66	2	1	2	9999	40	36	2	2	1	1	1	1	1	1	1	1	1	0	1	1	1	1	1	1	1	2	1	4	3	1	1	1	1	1	1	1	2	2	5	4	3	3	2	3	3	1	1	1
2	53	2	1	2	1	17	37	2	3	6	2	1	1	1	1	1	1	1	0	1	1	1	1	1	1	1	1	3	3	2	1	0	2	1	1	2	1	1	1	1	1	2	1	2	1	2	1	1	1
2	55	2	1	1	1	24	32	2	1	6	2	1	1	1	1	1	1	1	0	1	1	1	1	1	1	1	1	1	2	1	1	1	1	3	3	2	1	4	3	4	1	2	1	1	1	1	1	1	1
1	55	2	1	1	1	20	26	1	2	6	2	1	1	1	1	1	1	1	0	1	1	1	1	1	1	1	2	1	2	1	1	3	2	2	1	1	1	1	2	1	1	1	1	1	1	1	1	1	1
1	53	2	1	3	1	17	17	1	1	10	2	1	1	1	1	1	1	1	1	1	1	1	1	1	1	4	1	1	3	1	1	1	2	1	1	4	1	3	1	1	1	1	1	1	1	1	1	1	1
1	39	2	1	2	1	20	19	2	3	6	2	1	1	1	1	1	1	1	10	1	1	2	1	1	1	1	2	1	2	1	1	1	1	1	1	1	1	1	1	1	1	2	2	1	1	1	1	1	2
1	58	1	1	3	2	23	36	9999	2	1	2	1	1	1	1	1	1	2	0	1	1	1	1	1	1	4	9999	3	3	1	1	1	1	2	2	2	1	2	2	4	1	1	2	2	2	2	2	1	2
1	49	1	1	1	1	25	25	9999	2	6	2	1	1	1	1	1	1	1	0	1	1	1	1	1	1	1	2	2	3	3	1	1	2	1	1	2	1	1	1	1	1	1	2	1	1	1	1	1	1
1	47	2	1	2	2	5	42	1	3	10	1	1	1	1	1	1	1	1	0	1	1	1	1	1	1	1	9999	2	1	1	1	1	2	2	1	1	1	2	2	3	1	1	1	1	2	1	1	1	1
2	60	1	2	1	1	36	23	1	1	1	2	1	1	1	1	1	1	1	8	1	1	1	1	1	1	1	9999	2	1	1	1	2	3	3	2	1	3	2	1	1	1	1	1	1	1	1	2	1	1
2	#NULL!	1	2	3	4	20	20	1	1	1	2	1	1	1	1	1	1	1	0	1	1	1	1	1	1	1	2	4	3	1	0	0	0	0	1	0	0	1	1	0	0	3	6	6	5	2	1	0	3
2	50	1	1	3	1	33	18	1	3	1	2	1	1	1	1	1	1	1	0	1	1	1	1	1	1	1	1	0	2	1	1	1	1	1	1	1	1	1	1	1	1	1	1	1	1	1	1	1	1
1	43	1	1	2	1	6	36	1	3	10	2	9999	4	9999	9999	9999	9999	4	0	9999	9999	2	2	9999	2	2	1	0	2	1	1	1	1	1	1	1	1	1	1	1	1	1	1	1	1	1	1	1	1
1	42	1	2	3	1	20	22	2	1	1	2	1	1	3	1	1	1	1	15	1	1	1	2	1	1	1	2	3	1	1	1	1	2	1	1	1	1	1	1	1	1	1	1	1	1	1	1	1	1
2	33	1	1	3	1	7	26	1	2	1	2	1	1	1	1	1	1	1	0	1	1	1	1	1	1	1	2	4	1	1	1	1	2	2	3	1	1	1	1	1	1	1	2	2	1	1	1	1	1
1	50	2	1	3	2	30	20	3	1	10	2	1	1	1	1	1	1	3	20	1	1	1	1	1	1	3	1	0	3	1	1	1	5	1	1	3	1	1	3	3	1	1	1	1	1	3	6	5	5
1	41	2	1	2	1	18	28	1	2	1	2	1	1	1	1	1	1	1	0	1	1	1	1	1	1	1	2	0	3	4	3	3	5	3	1	5	5	4	4	5	1	1	1	1	1	1	5	1	1
2	62	1	1	3	3	18	44	2	2	1	2	1	1	1	1	1	1	1	1	9999	9999	9999	9999	9999	9999	9999	2	9999	1	1	3	1	1	1	1	1	1	1	1	2	1	1	5	5	1	1	1	1	1
1	56	1	1	1	1	33	24	1	2	1	2	1	1	1	1	1	1	1	0	1	1	4	1	1	1	4	2	9999	1	1	1	1	1	1	1	2	2	2	2	2	1	3	3	3	2	1	1	1	3
2	51	1	1	1	1	16	36	2	2	1	2	1	1	1	1	1	1	1	0	1	1	1	1	1	1	1	2	1	1	1	1	1	1	1	1	1	1	1	1	1	1	2	1	1	1	1	1	1	2
1	46	1	1	2	1	20	24	1	1	1	2	1	1	1	1	1	1	1	0	1	1	2	1	1	1	2	2	1	3	1	1	1	1	1	1	3	3	3	2	3	1	3	4	4	1	1	1	1	3
1	44	1	2	2	2	9	29	1	2	1	2	1	1	1	1	1	1	1	0	1	1	3	4	3	3	3	1	6	4	3	1	3	4	1	1	2	3	2	1	3	1	1	3	3	1	1	1	2	2
2	43	1	1	1	1	16	27	2	2	1	2	1	1	1	1	1	1	1	0	1	1	1	1	1	1	3	2	9999	3	1	1	1	1	1	1	3	3	3	1	1	1	1	3	3	1	1	1	1	2
1	40	1	1	1	1	18	22	4	1	1	2	1	1	2	1	1	1	1	9999	1	1	2	2	1	2	1	1	1	2	1	1	2	1	1	1	6	2	4	2	3	1	2	3	3	2	1	2	1	2
1	38	1	1	1	1	9	29	2	2	6	2	1	1	3	1	1	1	2	0	1	1	4	3	1	1	4	2	9999	2	1	1	1	1	1	1	1	1	1	1	1	1	1	2	2	1	2	1	1	1
1	26	2	1	2	1	11	21	1	3	10	2	1	1	1	1	1	1	3	1	1	1	3	1	1	1	4	2	9999	3	3	1	1	1	1	1	1	1	1	1	2	1	1	2	1	1	1	1	1	1
1	61	1	1	1	2	30	33	2	2	1	2	1	1	1	1	1	1	1	9999	1	1	1	1	1	1	1	2	1	3	2	1	1	1	1	1	1	1	3	1	1	1	1	1	1	1	1	1	1	1
1	59	1	2	1	2	40	20	1	1	1	2	1	1	1	1	1	1	1	0	1	1	1	1	1	1	1	1	2	4	2	1	1	1	1	2	2	1	3	1	4	1	3	4	4	3	3	2	3	5
2	54	1	2	1	1	33	30	1	1	1	2	1	1	1	1	1	1	1	9999	1	1	1	1	1	1	4	2	9999	1	1	1	1	1	1	1	4	1	4	2	2	1	1	5	5	4	1	1	1	3
1	52	1	1	1	1	12	41	2	3	1	2	1	1	1	1	1	1	1	9999	1	1	1	1	1	1	1	2	1	1	1	1	1	1	1	1	1	1	1	1	1	1	1	1	1	1	1	1	1	1
2	53	1	1	2	2	25	25	1	2	1	2	1	1	1	1	1	1	1	9999	1	1	1	4	1	4	4	2	2	2	1	1	1	1	2	1	1	3	2	2	3	1	2	2	2	1	1	1	1	2
1	52	1	1	2	4	9999	51	1	4	10	1	1	1	1	1	1	1	2	9999	1	1	4	4	1	3	4	1	1	2	1	1	2	1	1	1	1	1	1	1	2	1	1	1	1	1	2	2	1	1
2	51	1	1	2	1	31	20	1	1	1	2	1	1	1	1	1	1	1	0	1	1	1	1	1	1	1	2	1	3	1	1	1	1	3	2	2	1	3	2	2	1	3	3	3	1	1	1	2	2
2	49	1	1	1	1	16	34	2	3	6	2	1	1	1	1	1	1	1	9999	1	1	1	1	1	1	1	2	1	1	1	1	1	1	1	1	1	1	1	1	1	1	1	1	1	1	1	1	1	1
1	48	1	1	2	2	28	39	2	3	1	2	1	1	1	1	1	1	1	9999	1	1	1	1	1	1	2	2	1	3	1	1	1	2	1	1	2	1	1	1	1	1	1	3	3	1	1	1	1	1
1	48	1	1	3	4	10	39	2	3	4	2	2	1	2	1	1	1	1	9999	1	2	1	2	1	1	5	2	3	2	2	1	2	1	1	1	2	1	1	1	1	1	1	1	1	1	1	1	1	1
2	44	1	1	1	1	22	29	1	1	7	2	1	1	1	1	1	1	1	0	1	1	1	1	1	1	1	2	2	2	2	1	1	1	1	1	1	1	1	1	2	1	1	1	2	1	1	1	1	1
2	43	1	1	1	1	21	21	1	2	1	2	1	1	1	1	1	1	1	9999	1	1	1	1	1	1	1	2	1	2	1	1	1	1	1	1	1	1	1	1	1	1	1	1	2	1	1	1	1	1
1	43	1	2	3	4	23	20	2	1	10	2	1	1	1	1	1	1	1	9999	1	1	1	1	1	1	2	1	1	3	1	1	2	2	2	3	3	1	1	1	4	1	2	1	4	5	5	2	1	5
2	42	1	2	3	1	28	28	1	1	6	2	1	1	1	2	1	1	2	9999	1	1	1	3	1	1	4	2	1	3	2	1	1	1	2	1	1	1	1	1	3	1	1	2	2	2	2	1	1	1
2	37	1	1	1	1	8	34	2	3	6	2	1	1	1	1	1	1	1	9999	1	1	1	1	1	1	1	2	1	1	1	1	1	1	1	1	1	1	1	1	1	1	1	1	1	1	1	1	1	1
2	31	1	1	1	1	13	20	2	2	1	2	1	1	1	1	1	1	1	0	1	1	1	1	1	1	1	2	2	2	1	1	2	1	1	1	2	1	2	1	2	1	2	1	1	1	1	1	1	1
1	28	1	2	3	1	7	22	2	2	1	2	1	1	1	1	1	1	1	9999	1	1	1	1	1	1	1	1	1	3	2	2	3	2	2	2	2	2	1	1	1	3	3	1	1	3	3	2	2	2
2	24	1	2	2	2	8	17	1	2	1	2	1	1	1	1	1	1	1	9999	1	1	1	1	1	1	1	2	3	3	1	1	1	1	2	2	1	4	3	3	3	1	3	3	3	1	1	2	1	1
2	18	2	1	3	2	4	14	1	2	10	2	3	1	3	3	1	1	1	9999	1	1	2	2	1	1	1	2	1	4	1	1	1	1	4	3	3	1	1	2	1	1	1	1	1	1	1	1	3	3
2	56	2	1	1	3	40	32	1	1	10	2	1	1	1	1	1	1	1	0	1	1	1	1	1	1	1	2	1	4	2	1	1	1	1	1	3	1	2	1	2	1	2	3	4	1	2	2	1	4
1	47	2	1	1	3	30	26	3	4	6	2	1	1	1	1	1	1	1	9999	1	1	2	1	1	1	1	2	1	3	1	1	1	4	1	1	3	1	1	1	2	1	1	1	1	1	1	3	1	1
2	47	2	1	1	1	11	37	1	3	6	2	1	1	1	1	1	1	1	20	1	1	1	1	1	1	1	2	1	1	1	1	1	1	1	1	1	1	1	1	1	1	1	1	1	1	1	1	1	1
2	44	2	1	1	1	15	29	1	1	10	2	1	1	1	1	1	1	1	9999	1	1	1	1	1	1	1	2	1	2	2	2	2	1	1	1	1	1	1	1	1	1	1	1	1	1	1	1	1	1
2	43	2	1	1	1	13	30	2	2	10	2	1	1	1	1	1	1	1	9999	1	1	3	1	1	3	3	2	1	2	1	1	1	1	3	2	2	2	1	1	3	1	1	1	1	1	1	1	1	1
1	42	2	1	1	2	17	25	3	2	10	2	1	1	1	1	1	1	2	9999	1	1	1	1	1	1	2	2	1	2	1	1	1	1	1	1	1	1	1	1	1	1	1	1	1	1	1	1	1	1
2	41	2	1	1	1	4	37	1	1	10	2	1	1	3	1	1	1	1	9999	1	1	1	1	1	1	1	2	1	3	2	1	1	2	3	2	1	1	1	1	1	1	1	1	1	1	1	1	1	1
2	40	2	1	1	1	16	12	1	1	6	2	1	1	1	1	1	1	1	9999	1	1	1	1	1	1	4	2	2	2	1	1	1	1	2	2	1	1	1	1	1	1	1	1	1	1	1	1	1	1
1	23	2	1	1	1	1	22	1	2	10	2	1	1	1	1	1	1	1	0	1	1	1	1	1	1	1	1	2	2	1	2	1	1	1	1	1	1	1	1	1	1	1	1	1	1	1	1	1	1
1	49	1	1	1	1	17	32	1	2	10	2	1	1	1	1	1	1	1	0	1	1	1	1	1	1	1	1	9999	3	3	1	2	1	1	1	1	1	1	1	1	1	1	1	1	1	1	1	1	1
2	51	1	1	1	1	27	22	2	4	10	2	1	1	1	1	1	1	1	0	1	1	1	1	1	1	1	2	1	6	2	1	1	5	1	1	3	1	1	1	1	1	1	1	1	1	2	1	1	1
1	41	1	1	2	2	20	21	2	1	10	2	2	1	1	2	1	1	2	9999	1	3	3	3	1	3	3	1	2	4	2	2	4	1	1	1	2	1	1	1	1	1	1	1	1	1	1	1	2	1
1	40	1	1	2	3	20	20	2	1	6	2	1	1	1	1	1	1	1	15	1	1	3	3	3	3	3	2	1	1	1	1	1	1	1	3	1	1	1	1	1	1	1	1	1	1	3	2	3	2
1	55	2	1	1	1	9	49	1	2	10	2	1	1	1	1	1	1	1	0	1	2	1	1	1	1	1	1	1	6	5	5	1	5	1	1	1	1	1	1	1	1	1	1	1	1	5	1	1	1
1	44	2	1	9999	4	24	20	1	4	10	2	1	1	1	1	1	1	3	9999	1	1	3	3	1	1	3	1	9999	6	4	4	5	1	1	1	1	1	1	1	1	1	1	1	1	1	5	1	2	1
1	50	1	1	1	1	24	29	1	4	1	2	1	1	1	1	1	1	1	9999	1	1	1	1	1	1	1	2	1	1	1	1	2	1	1	1	1	1	2	1	1	1	1	2	2	1	1	1	1	1
1	49	1	1	2	1	25	25	2	1	1	2	1	1	1	1	1	1	1	9999	1	1	1	2	2	1	1	1	1	5	2	2	2	1	5	4	4	5	1	1	1	1	1	1	1	1	1	1	5	1
1	46	2	1	3	4	24	22	1	2	10	2	1	3	1	1	1	1	1	9999	1	3	1	1	1	1	1	2	3	3	1	1	1	4	1	2	4	1	1	1	1	1	1	1	1	1	1	4	1	1
2	40	2	1	2	3	18	25	2	4	10	2	1	1	3	3	1	1	3	9999	1	1	3	3	1	1	3	2	4	4	1	1	1	4	1	1	2	1	1	1	4	1	1	3	3	4	3	4	1	4
1	56	1	1	3	3	34	23	3	4	1	2	1	1	1	1	1	1	1	0	1	1	1	1	1	1	1	2	1	1	1	1	1	2	1	3	2	5	6	5	4	3	5	4	4	2	1	2	3	4
1	52	1	1	3	4	29	23	2	4	1	2	1	1	1	1	1	1	1	0	1	1	1	1	1	1	1	2	2	2	1	1	1	2	1	3	3	6	5	5	3	3	5	5	5	3	1	2	1	5
1	67	1	1	3	1	55	43	1	3	2	2	1	1	1	1	1	1	1	#NULL!	1	1	1	1	1	1	2	2	3	1	4	2	5	1	1	1	1	1	1	2	4	1	2	1	1	4	1	1	1	4
2	60	1	1	1	1	1	60	1	3	7	1	1	4	1	1	1	1	2	#NULL!	1	4	1	1	1	1	2	2	1	1	1	1	1	1	1	1	1	1	1	1	1	1	1	1	2	1	2	1	1	1
2	53	1	1	2	2	18	35	1	2	6	2	1	1	1	1	1	1	1	#NULL!	1	1	1	1	1	1	1	2	3	3	2	3	4	1	1	2	1	1	1	1	1	1	1	1	2	1	1	1	1	3
1	52	1	1	3	1	11	39	1	1	10	2	1	1	1	1	1	1	1	#NULL!	1	1	1	3	1	1	1	2	1	1	3	1	1	1	1	1	1	1	1	1	1	1	1	3	3	1	1	1	1	1
1	53	1	1	2	2	23	50	2	2	10	2	1	1	1	1	1	1	1	#NULL!	1	1	5	4	1	1	5	2	1	1	1	1	1	5	1	4	1	1	1	1	1	1	1	2	1	1	3	1	1	1
1	51	1	1	2	1	24	27	1	2	10	2	1	1	1	1	1	1	3	#NULL!	1	1	1	1	1	1	4	2	2	1	1	1	2	1	1	1	1	1	1	1	1	1	1	1	1	1	1	1	1	1
1	49	1	2	3	2	15	34	1	2	10	2	1	1	1	1	3	1	4	#NULL!	1	1	3	3	5	1	5	2	1	1	1	1	1	3	1	1	1	1	1	1	3	1	1	1	1	1	1	4	1	3
1	47	1	2	2	4	4	43	1	4	10	2	1	1	1	1	1	1	4	#NULL!	1	1	1	1	1	1	4	2	1	1	2	1	1	3	1	1	2	1	1	1	1	1	1	1	1	1	3	1	1	2
1	46	1	1	2	3	22	41	1	4	10	2	1	5	1	1	5	1	4	#NULL!	1	5	5	5	5	2	5	2	1	4	1	1	4	1	1	1	1	1	1	1	1	1	1	1	1	2	1	1	1	2
1	44	1	1	2	4	2	43	1	2	10	2	1	1	1	2	1	1	1	#NULL!	1	1	1	4	1	1	5	2	4	3	1	1	1	3	1	1	1	1	1	1	3	1	1	1	1	1	4	1	2	3
2	43	1	1	1	1	18	26	1	3	10	2	1	1	1	1	1	1	1	#NULL!	1	1	1	1	1	1	1	2	2	2	1	1	1	1	2	1	1	1	1	1	1	1	1	1	2	1	2	1	3	2
2	42	2	1	2	1	6	36	1	2	10	2	1	1	1	1	1	1	1	#NULL!	1	1	1	1	1	1	1	2	3	2	1	1	1	1	1	1	1	1	1	2	1	1	1	1	1	1	1	1	1	1
1	41	1	2	3	1	13	18	2	2	1	2	1	1	1	1	1	1	1	#NULL!	1	1	1	1	1	1	1	2	1	1	1	1	1	1	1	3	1	2	3	1	1	1	1	2	2	2	1	1	1	2
2	42	1	1	1	4	5	38	1	4	8	2	1	1	1	1	1	1	2	#NULL!	1	1	1	1	1	1	2	2	4	1	1	1	1	1	2	2	2	1	1	1	1	1	1	1	1	1	1	1	1	1
2	40	1	1	2	1	7	34	1	2	10	2	1	1	1	1	1	1	1	#NULL!	1	1	1	1	1	1	1	2	1	1	1	1	1	3	1	1	3	1	1	1	1	1	1	1	1	1	1	1	1	1
1	39	1	1	2	1	18	22	1	4	10	2	1	1	1	1	1	1	1	#NULL!	1	1	1	1	1	1	4	2	1	3	1	1	1	1	1	1	2	1	1	1	1	1	1	1	1	1	2	3	1	1
1	39	1	1	1	4	17	22	3	1	1	2	1	1	5	1	1	1	1	#NULL!	1	1	5	3	1	1	4	2	3	6	1	3	1	6	1	5	5	1	1	1	3	1	1	1	4	1	7	5	4	1
1	36	1	1	2	3	24	31	1	2	6	2	1	1	2	4	1	1	2	#NULL!	1	1	5	3	2	2	4	2	4	2	1	1	2	1	1	3	3	1	1	1	1	1	1	1	1	1	3	1	1	1
2	34	1	2	3	3	10	15	1	2	10	2	1	1	1	1	1	1	2	#NULL!	1	1	1	1	1	1	2	2	1	3	1	1	1	1	1	1	2	1	1	1	2	1	2	1	3	2	1	1	1	3
1	32	1	1	2	1	22	10	1	2	10	2	1	1	1	1	1	1	1	#NULL!	1	1	1	1	1	1	1	2	1	2	2	1	1	1	1	1	1	1	1	1	1	1	1	2	2	1	1	1	1	2
1	33	1	1	3	1	22	11	1	2	8	2	1	1	1	1	1	1	1	#NULL!	1	1	1	1	1	1	1	2	1	2	1	1	1	1	1	2	5	1	2	1	2	1	1	4	3	4	4	1	1	1
2	27	1	1	1	2	3	24	1	3	10	2	1	1	1	1	1	1	1	#NULL!	1	1	1	1	1	1	1	2	1	1	1	1	1	1	1	1	2	1	3	1	1	1	1	4	3	1	1	1	1	1
1	23	1	1	2	1	1	22	1	4	10	1	1	1	1	1	1	1	1	#NULL!	1	1	1	1	1	1	1	2	1	2	2	1	1	2	1	2	1	1	1	1	1	1	1	1	1	1	1	1	2	1
1	20	1	1	2	2	5	16	1	4	1	2	1	1	1	1	1	1	1	#NULL!	1	1	1	1	1	1	1	2	1	3	3	1	1	1	1	1	1	1	1	1	1	1	3	3	4	1	1	1	1	4
2	55	2	1	2	1	30	35	1	3	1	2	1	1	1	1	1	1	1	#NULL!	1	1	1	1	1	1	1	2	1	5	1	1	1	4	1	1	3	3	4	3	1	1	2	4	1	3	3	5	1	4
1	21	2	1	2	3	8	13	1	3	1	2	1	1	1	1	1	1	1	#NULL!	1	1	2	1	1	1	2	1	1	3	1	1	1	1	1	1	3	1	1	1	1	1	1	1	4	1	3	1	1	1
2	68	1	2	3	3	1	67	1	3	7	2	1	1	1	1	1	1	1	#NULL!	1	1	1	1	1	1	3	2	4	3	3	1	3	1	1	1	1	1	2	2	2	2	1	3	3	2	2	2	1	2
2	62	1	1	2	4	29	33	1	4	10	2	1	1	1	1	1	1	1	#NULL!	1	1	1	1	1	1	1	2	2	4	3	1	1	2	1	4	4	1	1	1	1	1	1	1	1	2	1	3	1	4
2	58	1	1	1	1	20	38	1	4	1	2	1	1	1	1	1	1	1	#NULL!	1	1	1	1	1	1	1	2	4	2	3	1	1	1	1	1	1	1	1	1	1	1	1	3	3	1	1	1	1	1
2	55	1	1	2	1	1	54	1	2	7	2	1	1	1	1	1	1	5	#NULL!	1	1	1	1	1	1	5	2	5	5	4	1	3	1	1	1	1	1	1	1	2	1	1	1	1	1	4	1	1	1
2	57	1	1	2	1	21	53	1	2	10	2	1	1	1	1	1	1	1	#NULL!	1	1	1	1	1	1	1	2	4	4	5	2	5	3	1	1	1	1	1	1	3	1	1	1	1	2	4	1	1	1
1	56	1	1	1	3	12	54	1	3	8	2	1	1	1	1	1	1	1	#NULL!	1	1	1	1	1	1	1	2	3	4	3	2	3	4	2	1	1	1	1	1	1	1	1	1	1	1	3	1	2	1
2	51	1	1	1	2	1	50	1	4	7	2	1	1	1	1	1	1	5	#NULL!	1	1	1	1	1	1	5	2	6	6	5	1	1	1	1	1	1	1	1	1	3	1	1	3	3	3	6	1	1	1
2	51	1	1	3	1	27	23	1	2	10	2	1	1	1	1	1	1	2	#NULL!	1	1	2	1	1	1	3	1	1	2	1	1	1	1	1	1	2	1	1	1	1	1	1	2	3	2	2	1	1	1
2	52	1	1	2	1	26	25	1	2	1	2	1	1	1	1	1	1	1	#NULL!	1	1	1	1	1	1	1	2	4	5	1	1	1	1	1	1	4	1	1	1	4	2	4	3	4	4	5	1	1	1
1	50	1	1	1	1	18	32	2	2	1	2	1	1	1	1	1	1	1	#NULL!	1	1	2	1	1	1	1	2	2	1	1	1	2	1	1	1	1	1	1	1	1	1	1	1	3	1	1	1	1	1
1	50	1	2	3	1	20	30	1	3	8	2	1	1	1	1	1	1	1	#NULL!	1	1	1	1	1	1	1	2	5	7	5	4	1	4	1	1	6	1	1	7	1	1	1	6	7	5	7	1	1	1
1	51	1	1	3	2	30	20	2	2	10	2	1	3	1	1	1	1	1	#NULL!	1	3	1	1	1	1	1	2	5	4	4	1	1	3	1	4	4	1	1	4	1	1	1	3	3	2	2	1	1	1
1	51	1	1	1	5	10	41	1	1	6	1	1	1	1	1	1	1	1	#NULL!	1	1	1	1	1	1	1	2	1	4	2	2	2	3	3	4	2	1	1	2	2	1	1	1	2	1	4	4	4	1
2	50	1	1	1	2	17	33	1	3	8	2	1	1	1	1	1	1	1	#NULL!	1	1	1	1	1	1	1	2	1	2	2	1	2	2	1	1	1	1	1	1	1	1	2	2	1	1	1	1	1	1
2	64	1	1	1	2	21	63	1	4	8	2	1	1	1	1	1	1	1	#NULL!	1	1	1	1	1	1	1	2	4	4	3	1	1	2	1	3	1	1	2	1	1	1	1	2	1	1	3	1	1	1
2	57	1	2	3	2	13	51	1	4	6	2	1	1	1	1	1	1	4	#NULL!	1	1	1	1	1	1	4	2	4	4	3	2	1	2	2	2	2	1	1	1	3	1	1	2	3	2	3	1	2	1
2	49	1	1	2	4	19	30	1	2	8	2	1	1	1	1	1	1	4	#NULL!	1	1	1	1	1	1	3	2	1	2	1	1	1	1	1	2	1	1	1	2	1	1	1	2	3	2	1	1	1	1
2	49	1	1	2	1	1	48	1	3	10	2	1	1	1	1	1	1	1	#NULL!	1	1	1	1	1	1	1	2	5	4	2	1	5	1	1	3	1	1	3	2	2	1	1	1	3	1	1	1	1	1
2	50	1	1	3	1	22	28	1	3	1	2	1	1	1	1	1	1	1	#NULL!	1	1	1	1	1	1	1	2	3	4	1	1	2	3	1	2	3	1	3	3	2	1	2	1	3	3	3	2	1	3
2	48	1	1	1	1	2	46	1	2	7	2	1	1	1	1	1	1	1	#NULL!	1	1	1	1	1	1	1	2	3	4	3	1	1	1	1	1	1	1	1	1	1	1	1	1	1	1	1	1	1	1
2	47	1	1	2	1	22	25	1	3	1	2	1	1	1	1	1	1	1	#NULL!	1	1	1	1	1	1	2	2	3	3	1	1	2	1	1	1	1	1	1	1	1	1	1	3	3	1	1	1	1	1
2	47	1	1	1	1	22	23	1	2	1	2	1	1	1	1	1	1	4	#NULL!	1	1	1	1	1	1	4	2	3	3	1	1	1	1	1	1	1	1	1	1	1	1	1	3	3	1	1	1	1	1
1	45	1	1	2	1	26	19	3	3	6	2	1	1	1	1	1	1	1	#NULL!	1	1	1	1	1	1	1	2	3	3	2	1	1	2	3	3	3	2	3	3	3	1	3	3	3	2	3	2	3	3
2	46	1	1	2	1	15	30	1	4	1	2	1	1	1	1	1	1	1	#NULL!	1	1	5	1	1	1	5	2	1	4	2	1	1	1	1	4	1	1	4	1	1	1	1	4	1	1	2	1	1	1
2	42	1	1	3	1	10	34	2	2	1	2	1	1	1	1	1	1	2	#NULL!	1	1	1	1	1	1	2	2	5	4	2	1	1	1	1	1	1	1	4	2	1	1	1	3	1	1	3	1	1	1
1	41	1	2	2	2	20	40	1	4	10	2	1	1	1	1	1	1	1	#NULL!	1	1	1	1	1	1	2	2	2	3	2	1	1	2	1	2	2	1	1	1	2	1	1	3	4	3	3	2	1	1
1	42	1	2	3	2	34	8	2	2	6	2	1	1	1	1	1	1	2	#NULL!	1	1	1	1	1	1	4	1	3	3	3	1	1	3	3	3	3	1	2	3	3	1	2	4	4	2	3	3	3	3
1	42	1	1	3	2	19	23	1	1	1	2	1	1	1	1	1	1	1	#NULL!	1	1	1	1	1	1	1	1	4	4	1	1	1	3	2	2	4	1	3	3	3	1	1	1	2	1	3	3	2	3
2	41	1	1	1	1	16	40	1	3	1	2	1	1	1	1	1	1	1	#NULL!	1	1	1	1	1	1	1	2	2	2	1	1	1	1	1	1	1	1	1	1	1	1	1	2	4	1	1	1	1	1
2	39	1	2	2	2	20	19	2	3	1	2	1	1	1	1	1	1	1	#NULL!	1	1	1	1	1	1	1	2	4	3	3	2	1	3	1	1	4	1	1	1	1	1	1	4	3	1	1	1	1	1
1	48	1	1	1	1	21	17	3	1	1	2	1	1	1	1	1	1	1	#NULL!	1	1	1	1	1	1	2	2	2	2	1	1	1	2	2	3	3	1	3	3	2	1	2	1	2	1	2	1	2	4
2	36	1	1	3	1	2	34	1	2	7	2	1	1	1	1	1	1	5	#NULL!	1	1	1	1	1	1	5	2	3	3	4	3	1	1	1	3	1	1	1	3	4	1	1	4	1	1	1	1	1	1
2	30	1	1	2	2	8	19	1	2	1	2	1	1	1	1	1	1	1	#NULL!	1	1	4	1	1	1	3	2	4	1	1	1	1	1	1	3	4	1	1	4	3	1	4	3	4	3	1	3	3	4
2	28	1	1	3	1	1	26	1	3	1	2	1	1	1	1	1	1	1	#NULL!	1	1	1	1	1	1	1	2	2	3	2	1	1	1	1	1	3	1	3	2	2	1	2	3	3	3	3	1	1	2
2	27	1	1	3	1	4	22	1	2	8	2	1	1	1	1	1	1	1	#NULL!	1	1	1	1	1	1	1	2	5	5	4	1	1	1	1	1	1	1	1	1	1	1	1	3	3	1	5	1	1	1
1	25	1	1	2	2	7	19	1	2	10	2	1	1	1	1	1	1	1	#NULL!	1	1	1	1	1	1	5	2	1	2	1	1	1	1	2	1	1	1	1	1	1	1	1	1	1	1	2	1	2	1
2	25	1	1	1	1	1	24	1	4	10	1	1	1	1	1	1	1	1	#NULL!	1	1	1	1	1	1	1	2	1	3	3	1	3	1	1	1	1	1	1	1	1	1	1	3	1	1	1	1	1	2
2	23	1	1	2	1	1	22	1	3	7	1	1	1	1	1	1	1	3	#NULL!	1	1	1	1	1	1	2	2	2	4	3	1	4	3	1	2	2	1	1	1	1	1	1	2	4	3	1	1	1	1
2	23	1	1	3	1	10	13	1	3	8	2	1	1	1	1	1	1	1	#NULL!	1	1	1	1	1	1	1	2	3	3	1	1	3	1	1	1	1	1	1	1	1	1	1	4	4	1	2	1	1	1
2	18	1	1	1	1	2	18	1	2	10	2	1	1	2	1	1	1	2	#NULL!	1	1	2	1	1	1	2	2	5	4	4	3	1	3	1	3	3	1	1	2	1	1	1	4	6	1	3	1	1	1
2	68	2	1	3	2	6	62	1	2	7	2	1	1	1	1	1	1	1	#NULL!	1	1	1	1	1	1	1	2	4	3	5	1	2	1	1	1	1	1	1	1	3	1	1	4	4	3	3	1	1	1
1	63	2	2	3	1	16	47	2	3	1	2	1	1	1	1	1	1	2	#NULL!	1	1	1	1	1	1	2	1	4	4	5	4	2	1	1	3	3	1	1	1	3	1	1	4	4	5	1	1	1	1
2	55	2	1	2	2	17	38	1	3	1	2	1	1	1	1	1	1	1	#NULL!	1	1	1	1	1	1	1	2	1	3	1	1	1	3	1	3	4	1	5	3	5	1	1	5	5	1	3	1	1	1
1	52	2	1	2	1	30	22	3	2	1	2	1	1	1	1	1	1	1	#NULL!	1	1	1	1	1	1	1	2	3	3	1	1	3	3	4	4	4	1	1	5	4	1	1	1	1	1	1	1	1	2
1	49	2	1	1	3	46	43	2	3	1	2	1	1	1	1	1	1	1	#NULL!	1	1	1	1	1	1	1	2	3	3	1	1	2	2	1	1	4	1	2	1	1	1	1	1	3	2	2	2	1	3
1	46	2	1	1	1	24	22	1	2	1	2	1	1	1	1	1	1	1	#NULL!	1	1	1	1	1	1	1	1	1	3	1	1	3	3	1	1	3	1	1	1	1	1	1	4	4	1	1	1	1	1
2	36	2	1	1	2	2	24	1	3	7	2	1	1	1	1	1	1	1	#NULL!	1	1	1	1	1	1	1	2	3	2	1	1	1	1	1	1	1	1	1	1	1	1	1	1	2	1	1	1	1	1
2	34	2	1	1	1	2	31	1	3	10	2	1	1	1	1	1	1	1	#NULL!	1	1	1	1	1	1	1	1	2	3	1	1	1	1	1	1	1	1	1	1	1	1	1	1	1	1	1	1	1	1
2	31	2	1	3	2	11	19	1	3	10	1	1	1	1	1	1	1	1	#NULL!	1	1	1	1	1	1	1	2	3	3	2	1	2	1	1	1	1	1	1	1	2	1	1	1	3	1	1	1	1	1
1	64	1	2	3	3	37	37	1	2	1	2	1	1	1	1	1	1	1	#NULL!	1	1	1	1	1	1	1	2	4	3	1	1	1	5	1	1	4	1	3	4	4	1	3	3	3	1	2	4	1	1
2	63	1	1	3	1	9	61	1	2	10	2	1	1	1	1	1	1	1	#NULL!	1	1	1	1	1	1	1	2	1	2	2	1	1	2	1	3	1	1	1	1	1	1	1	1	1	1	1	1	1	1
2	58	1	2	2	3	33	25	1	3	1	2	1	1	1	1	1	1	1	#NULL!	1	1	1	1	1	1	1	2	4	5	3	1	4	1	1	1	1	1	4	3	2	1	1	2	2	5	1	1	1	1
1	52	1	2	3	1	8	44	1	2	7	2	1	1	1	1	1	1	1	#NULL!	1	1	1	1	1	1	1	2	1	2	3	1	1	1	1	1	1	1	1	1	1	1	1	3	3	1	1	1	1	2
2	53	1	1	3	3	5	48	1	2	7	2	1	1	1	1	1	1	1	#NULL!	1	1	1	1	1	1	1	2	3	4	4	1	4	1	1	1	1	1	1	1	2	1	1	1	1	1	1	1	1	1
1	50	1	2	3	3	10	40	1	3	10	2	1	1	3	1	2	1	3	#NULL!	1	1	4	3	4	1	5	2	1	2	2	1	2	2	1	1	1	1	1	1	3	1	1	1	2	1	1	1	1	1
2	43	1	1	2	1	18	24	1	3	1	2	1	1	1	1	1	1	1	#NULL!	1	1	1	1	1	1	1	2	1	1	2	1	1	1	1	1	3	1	4	4	1	1	3	3	4	3	1	1	1	2
1	38	1	1	2	1	7	31	4	1	10	2	1	1	1	1	1	1	1	#NULL!	1	1	1	1	1	1	1	2	1	2	1	1	1	2	1	1	1	1	1	1	2	1	1	1	1	1	1	2	1	1
1	31	1	1	3	1	6	25	2	1	1	2	1	1	1	1	1	1	1	#NULL!	1	1	5	4	1	1	1	2	1	3	2	1	1	1	1	1	1	1	1	1	1	1	1	2	2	1	1	1	1	1
2	31	1	1	2	2	16	15	1	2	7	2	1	1	1	1	1	1	1	#NULL!	1	1	1	1	1	1	1	2	2	3	2	1	1	1	1	1	1	1	1	1	1	1	1	1	1	1	1	1	1	1
1	28	1	1	2	1	7	12	1	2	8	2	1	1	1	1	1	1	1	#NULL!	1	1	1	1	1	1	1	1	3	5	1	3	1	3	4	4	5	1	1	4	4	1	1	1	3	1	4	4	4	4
2	61	2	1	1	1	21	39	1	3	1	2	1	1	1	1	1	1	1	#NULL!	1	1	1	1	1	1	1	2	5	5	1	1	3	3	1	1	4	1	1	1	1	1	1	3	3	3	2	2	1	1
2	59	2	1	2	2	30	29	1	3	10	2	1	1	1	1	1	1	1	#NULL!	1	1	1	1	1	1	1	2	3	2	1	1	1	1	1	1	1	1	1	1	1	1	1	1	1	1	2	1	1	1
2	60	2	2	2	1	29	31	1	2	1	2	1	1	1	1	1	1	1	#NULL!	1	1	1	1	1	1	1	2	2	3	1	1	3	1	2	2	1	2	2	2	3	2	2	2	1	1	1	3	3	3
1	55	1	1	1	2	15	40	1	1	10	2	1	1	1	1	1	1	2	#NULL!	1	1	1	1	1	1	2	2	2	3	5	1	2	1	1	1	2	1	2	2	3	2	3	5	6	5	1	2	1	2
1	53	1	1	2	3	33	19	3	1	1	2	1	1	1	1	1	1	1	#NULL!	1	1	1	1	1	1	2	2	2	1	2	1	1	1	1	1	1	1	2	1	1	1	3	3	1	1	1	1	2	2
1	45	1	1	2	2	9	39	4	2	8	2	1	1	1	1	1	1	2	#NULL!	5	5	2	1	1	1	5	1	5	2	1	1	2	2	1	1	2	1	1	1	4	1	2	1	1	1	4	1	1	3
1	44	1	1	2	5	25	19	2	1	10	2	1	1	1	1	1	1	2	#NULL!	1	1	4	3	4	2	4	2	1	5	2	#NULL!	3	6	4	5	4	#NULL!	4	4	3	1	5	2	1	1	5	1	5	4
1	42	1	1	3	3	23	19	2	2	10	2	1	1	1	1	1	1	1	#NULL!	1	1	4	3	4	2	4	2	5	1	2	1	1	4	1	3	3	1	4	5	6	1	3	4	1	1	4	5	1	4
1	32	1	1	1	1	9	24	1	1	1	2	1	1	1	1	1	1	2	#NULL!	1	1	1	1	1	1	2	2	4	3	1	1	1	1	2	1	1	1	3	3	2	2	3	1	2	1	3	1	3	3
1	23	1	1	1	1	2	20	1	2	8	1	1	1	1	1	1	1	2	#NULL!	1	1	1	1	1	1	2	2	3	2	3	1	2	4	4	4	4	1	2	4	1	1	1	1	4	1	1	1	5	1
[truncated: 335 more columns]
